# Supplementary material for: Integrating single‐cell and multi‐omic approaches reveals Euphorbiae Humifusae Herba‐dependent mitochondrial dysfunction in non‐small‐cell lung cancer
Source: J Cell Mol Med. 2024 May 27;28(10):e18317. doi: 10.1111/jcmm.18317 (PMC11129731; doi:10.1111/jcmm.18317)
Supplement: Supplementary file 2 — Table S1. [file JCMM-28-e18317-s002.xlsx]

## Sheet: Sheet1
Table 1. Pharmacological and molecular properties for active compounds of EHH
ID	MW	AlogP	Hdom	Hacc	OB(%)	Caco2	BBB	DL	FSAF	HL	Target
MOL006331	254.25	2.6	2	4	48.55	0.76	-0.03	0.19	0	18.01	DJC6
MOL000422	286.25	1.77	4	6	41.88	0.26	-0.55	0.24	0	14.74	DJC3
MOL001002	302.2	1.48	4	8	43.06	-0.44	-1.41	0.43	0.43	-1.04	DJC1
MOL000098	302.25	1.5	5	7	46.43	0.05	-0.77	0.28	0.38	14.4	DJC7
MOL000359	414.79	8.08	1	1	36.91	1.32	0.87	0.75	0.22	5.37	DJC2
MOL006321	424.78	7.71	1	1	46.29	1.44	1.09	0.76	0.25	6.38	DJC4
MOL006326	452.6	4.57	0	7	45.76	0.95	0.2	0.86	0.22	0.72	DJC5
