# Supplementary material for: Integrating single‐cell and multi‐omic approaches reveals Euphorbiae Humifusae Herba‐dependent mitochondrial dysfunction in non‐small‐cell lung cancer
Source: J Cell Mol Med. 2024 May 27;28(10):e18317. doi: 10.1111/jcmm.18317 (PMC11129731; doi:10.1111/jcmm.18317)
Supplement: Supplementary file 3 — Table S2. [file JCMM-28-e18317-s001.xlsx]

## Sheet: Sheet1
Table 2 Top 10 core targets
Name	Stress	Gene full name	PDB ID
AKT1	11458	RAC-alpha serine/threonine-protein kinase	4O75
TP53	10908	Cellular tumor antigen p53	1XQH
IL6	11194	Interleukin-6	1ALU
TNF	9684	Tumor necrosis factor	7KP9
VEGFA	7186	Vascular endothelial growth factor A	1flt
IL1B	7328	Interleukin-1 beta	5R86
CASP3	5946	Caspase-3	1NMS
EGFR	7752	Epidermal growth factor receptor	3POZ
MYC	6700	Myc proto-oncogene protein	6G6L
PTGS2	6102	Prostaglandin G/H synthase 2	5F19
